# Supplementary material for: Characterization of the chemoreceptor repertoire of a highly specialized fly with comparisons to other Drosophila species
Source: Genet Mol Biol. 2024 Jun 14;47(2):e20220383. doi: 10.1590/1678-4685-GMB-2022-0383 (PMC11182316; doi:10.1590/1678-4685-GMB-2022-0383)
Supplement: Table S1 - [file 1415-4757-GMB-47-2-e20220383-s3.xlsx]

## Sheet: Legend
Genetics and Molecular Biology https://doi.org/10.1590/1678-4685-GMB-2022-0383 Supplementary Material to: "Characterization of the chemoreceptor repertoire of a highly specialized fly with comparisons to other Drosophila species"

## Sheet: Table S1
Supplementary Table S1 - Sample design of the five olfactory choice tests performed with Drosophila incompta (A, B, and C) and D. melanogaster (D and E), comparing odors of Cestrum x Banana (replicates A and D), Cestrum x Orange (replicates B), Cestrum x Brunfelsia uniflora (replicates C), and Banana x Orange (replicates E).
A) Drosophila incompta - Cestrum X Banana extract
Replicates	Number of flies	Time	Cestrum strigilatum	Stayed in the middle	Banana extract	date
A1	10 females	3 min	6	3	1	2019-09-30
A2	10 males	3 min	5	4	1	2019-09-30
A3	10 females	3 min	6	0	4	2019-09-30
A4	10 males	3 min	7	1	2	2019-09-30
A5	10 males	3 min	7	3	0	2019-09-30
A6	10 males	3 min	6	3	1	2019-09-30
A7	8 females	3 min	4	2	2	2019-09-30
A8	10 males	3 min	8	0	2	2019-09-30
A9	10 males	3 min	6	3	1	2019-09-30
A10	10 females	5 min	6	2	2	2019-10-12
A11	10 males	5 min	7	3	0	2019-10-12
A12	10 males	5 min	6	3	1	2019-10-12
A13	10 males	5 min	9	0	1	2019-10-12
A14	10 males	5 min	6	4	0	2019-10-12
A15	9 males	5 min	7	1	1	2019-10-12
A16	10 males	5 min	6	3	1	2019-12-15
A17	10 males	5 min	5	5	0	2019-12-15
A18	10 males	5 min	10	0	0	2019-12-15
A19	10 males	5 min	6	2	2	2019-12-15
A20	10 males	5 min	7	3	0	2019-12-15
A21	10 males	5 min	8	0	2	2019-12-15
A22	10 males	5 min	9	1	0	2019-12-15
A23	10 males	5 min	8	0	2	2020-02-23
A24	10 males	5 min	6	3	1	2020-02-23
A25	10 males	5 min	8	0	2	2020-02-23
A26	10 males	5 min	10	0	0	2020-02-23
A27	10 males	5 min	7	1	2	2020-02-23
A28	10 males	5 min	4	5	1	2020-02-23
B) Drosophila incompta - Cestrum X Orange extract
Replicates	Number of flies	Time	Cestrum strigilatum	Stayed in the middle	Orange extract	date
1	10 males	5 min	5	4	1	2019-12-15
2	10 males	5 min	6	1	3	2019-12-15
3	10 males	5 min	7	2	1	2019-12-15
4	10 males	5 min	7	1	2	2020-02-23
5	10 males	5 min	5	3	2	2020-02-23
6	10 males	5 min	6	1	3	2020-02-23
7	10 males	5 min	8	2	0	2020-02-23
8	10 males	5 min	9	0	1	2020-02-23
9	7 females	5 min	6	0	1	2020-02-23
C) Drosophila incompta - Cestrum X Brunfelsia uniflora
Replicates	Number of flies	Time	Cestrum strigilatum	Stayed in the middle	Brunfelsia uniflora	date
1	10 males	5 min	7	2	2	2020-02-23
2	10 males	5 min	4	3	3	2020-02-23
3	10 males	5 min	4	6	0	2020-02-23
4	10 males	5 min	5	4	1	2020-02-23
5	10 males	5 min	8	0	2	2020-02-23
6	9 females	5 min	6	1	2	2020-02-23
D) Drosophila melanogaster Oregon strain - Cestrum X Banana extract
Replicates	Number of flies	Time	Cestrum strigilatum	Stayed in the middle	Banana extract	date
B1	10 females	3 min	4	3	3	2019-09-30
B2	10 males	3 min	2	4	4	2019-09-30
B3	10 females	3 min	3	6	1	2019-09-30
B4	9 males	3 min	0	6	3	2019-09-30
B5	10 females	5 min	3	5	2	2019-10-13
B6	10 males	5 min	0	7	3	2019-10-13
B7	10 females	5 min	4	0	6	2019-10-13
B8	10 males	5 min	2	8	0	2019-10-13
B9	10 males	5 min	3	7	0	2019-10-13
B10	10 females	5 min	4	4	2	2019-12-15
B11	10 males	5 min	2	2	6	2019-12-15
B12	10 females	5 min	1	8	1	2019-12-15
B13	10 males	5 min	5	5	0	2019-12-15
B14	10 females	5 min	4	0	6	2019-12-15
B15	10 males	5 min	4	4	2	2019-12-15
E) Drosophila melanogaster Oregon strain - Orange extract X Banana extract
Replicates	Number of flies	Time	Orange extract	Stayed in the middle	Banana extract	date
C1	10 females	5 min	6	3	1	2019-10-13
C2	10 males	5 min	5	5	0	2019-10-13
C3	10 females	5 min	6	2	2	2019-10-13
C4	10 males	5 min	8	0	2	2019-10-13
C5	10 females	5 min	6	1	3	2019-12-15
C6	10 males	5 min	8	1	1	2019-12-15
C7	10 females	5 min	8	2	0	2019-12-15
C8	8 males	5 min	4	3	1	2019-12-15
C9	10 males	5 min	8	2	2	2019-12-15
