# Supplementary material for: Characterization of the chemoreceptor repertoire of a highly specialized fly with comparisons to other Drosophila species
Source: Genet Mol Biol. 2024 Jun 14;47(2):e20220383. doi: 10.1590/1678-4685-GMB-2022-0383 (PMC11182316; doi:10.1590/1678-4685-GMB-2022-0383)
Supplement: Table S2 - [file 1415-4757-GMB-47-2-e20220383-s4.xlsx]

## Sheet: Legend
Genetics and Molecular Biology https://doi.org/10.1590/1678-4685-GMB-2022-0383 Supplementary Material to: "Characterization of the chemoreceptor repertoire of a highly specialized fly with comparisons to other Drosophila species"

## Sheet: Planilha1
Table S2. Metrics and statistics of Drosophila incompta genome and transcriptome draft assemblies.
	Parameters	hybridSPAdes genome assembly = paired-end + single-end libraries	Trinity transcriptome assembly	hybrid annotation dataset = genome + transcriptome cds
Quast	# contigs	187091	11209	na
	# contigs (>= 0 bp)	187091	43292	na
	# contigs (>= 1000 bp)	94652	3115	na
	Largest contig	44683	14738	na
	Total length	289083143	10333639	na
	Total length (>= 0 bp)	289083143	20212069	na
	Total length (>= 1000 bp)	222474890	4848678	na
	N50	1985	951	na
	GC (%)	37.93	52.76	na
	# N's	87704	0	na
	# N's per 100 kbp	30.34	0	na
BUSCO	Complete BUSCOs	1744 (53%)	na	1757 (53.5%)
	Complete and single-copy BUSCOs	1598 (48.5%)	na	1461 (44.5%)
	Complete and duplicated BUSCOs	146 (4.4%)	na	296 (9%)
	Fragmented BUSCOs	693 (21.1%)	na	903 (27.5%)
	Missing BUSCOs	848 (25.9%)	na	625 (19%)
	Total BUSCO groups searched	3285	na	3285
