# Supplementary material for: Characterization of the chemoreceptor repertoire of a highly specialized fly with comparisons to other Drosophila species
Source: Genet Mol Biol. 2024 Jun 14;47(2):e20220383. doi: 10.1590/1678-4685-GMB-2022-0383 (PMC11182316; doi:10.1590/1678-4685-GMB-2022-0383)
Supplement: Table S3 - [file 1415-4757-GMB-47-2-e20220383-s5.xlsx]

## Sheet: Legend
Genetics and Molecular Biology https://doi.org/10.1590/1678-4685-GMB-2022-0383 Supplementary Material to: "Characterization of the chemoreceptor repertoire of a highly specialized fly with comparisons to other Drosophila species"

## Sheet: GenBank Accession Numbers
	Supplementary Table S3 - Accession numbers (GenBank - NCBI) of the sequences used in evolutionary analysis matrices. #: represents sequences that were not used on matrices but the loci presence on the respective species were confirmed by our findings or by previous works. Abbreviations: Dinc (Drosophila incompta), Dana (D. ananassae), Dari (D. arizonae), Dbia (D. biarmipes), Dbus (D. bisckii), De…
	Dinc	Dana	Dari	Dbia	Dbip	Dbus	Dele	Dere	Deug	Dfic	Dgri	Dhyd	Dkik	Dmau	Dmel	Dmir	Dmoj	Dnav	Dnov	Dobs	Dper	Dpse	Drho	Dsec	Dser	Dsim	Dsuz	Dtak	Dvir	Dwil	Dyak	Sleb	Blat	Mdom	Ccap	Cobl	Rmai	Csty	Hrot
Gr02a	MZ190763	XM_032452620.1	XM_018016223.1	XM_017092426.1	XM_017237444.1	XM_017995856.2	XM_017256807.1	XM_001982470.3	XM_017231262.1	XM_017199212.1	#	XM_023318651.2	XM_017168699.1	#	NM_001169162.2	XM_033387744.1	#	XM_030390177.1	XM_030711122.1	XM_022367490.1	XM_002021909.1	XM_002133579.3	XM_017121292.1	#	XM_020950514.1	XM_039297186.1	XM_017083267.2	XM_017143086.1	XM_032440373.1	XM_002067221.1	#	XM_030523822.1	-	-	-	-	-	-	-
Gr05a	MZ190764	XM_001964049.3	XM_018015554.1	XM_017093855.1	XM_017239505.1	XM_017995064.1	XM_017257159.1	XM_001976956.2	XM_017209214.1	XM_017198987.1	-	-	XM_017162475.1	XM_033313802.1	NM_078495.3	-	XM_002010956.3	XM_018109798.2	XM_030711841.1	-	-	-	XM_017130914.1	XM_002036852.2	XM_020950628.1	XM_016173479.2	XM_017081145.2	XM_017150993.1	XM_002056764.3	#	XM_002099948.3	XM_030522483.1	-	-	-	-	-	-	-
Gr08a	MZ190765	XM_001966748.2	XM_018013523.1	XM_017093251.1	XM_017239058.1	XM_017994667.1	XM_017259088.1	XM_001977311.3	XM_017208462.1	XM_017200009.1	XM_001991478.2	XM_023307213.2	XM_017162482.1	XM_033316276.1	NM_078542.6	XM_017301498.2	XM_002011896.3	XM_018107219.2	XM_030708938.1	XM_022352935.1	XM_002025703.2	XM_001354551.4	XM_017130746.1	XM_002044612.2	XM_020952596.1	XM_002106500.3	XM_017081763.2	XM_017150639.1	XM_002055377.2	XM_047011144.1	XM_002101680.3	XM_030530850.1	-	-	-	-	-	-	-
Gr09a	+	XM_001966644.3	-	XM_017098925.3	XM_017254090.2	-	XM_017258901.1	XM_001977238.2	XM_017218281.2	XM_017199652.1	#	-	XM_017174555.1	XM_033313372.1	NM_167217.1	XM_017283151.2	#	XM_030388745.1	-	XM_041595644.1	XM_002022994.1	XM_001354382.4	XM_017133027.1	XM_002041792.2	XM_020950245.1	XM_039297498.1	XM_017081138.2	XM_017157416.2	XM_032439400.1	#	XM_002101759.2	XM_030530850.1	-	-	-	-	-	-	-
Gr10a	MZ190766	#	XM_018015912.1	XM_017092651.1	XM_017232885.1	#	XM_017266085.1	XM_026982946.1	XM_017229249.1	XM_017190003.1	XM_001991176.1	XM_023318677.2	#	#	NM_167283.3	XM_017300614.2	XM_032732340.1	XM_030389236.1	XM_002058946.2	XM_022353285.1	XM_002024311.2	XM_002134145.3	XM_017131401.1	XM_002044035.2	#	XM_016172733.2	XM_017083481.2	XM_017155616.1	XM_002058946.2	#	XM_039370922.1	XM_030524973.1	-	-	-	-	-	-	-
Gr21a	MZ190767	XM_001961527.3	XM_018004636.1	XM_017101033.1	XM_017250123.1	XM_017990122.2	XM_017276555.1	XM_001968173.3	XM_017219497.1	XM_017190605.1	XM_001988544.2	XM_023314684.2	XM_017173059.1	XM_033316992.1	NM_001272912.1	XM_017295519.2	XM_002003590.2	XM_030382713.1	XM_030709725.1	XM_022365815.1	XM_002020548.2	XM_002132815.3	XM_017136747.1	XM_002041585.2	XM_020945219.1	XM_002077637.3	XM_017090033.2	XM_017155957.1	XM_002052829.2	XM_002066661.2	XM_002087429.3	XM_030528263.1	-	-	-	-	-	-	-
Gr22e	+	XM_001963266.1	XM_018001201.1	XM_017099298.1	XM_017249575.2	#	XM_017274661.1	XM_001968288.1	XM_017227360.2	XM_017194557.1	-	XM_023310406.2	XM_017163456.1	XM_033295135.1	NM_164438.1	XM_017296067.1	XM_002002203.2	XM_030385918.1	XM_030701080.1	XM_022373148.2	XM_026988199.1	XM_001356897.3	XM_017116552.2	XM_002041697.2	XM_020949038.1	XM_002077752.2	XM_017079645.1	XM_017154228.2	XM_032438084.1	XM_023175771.1	XM_002087538.2	-	-	-	-	-	-	-	OX596013.1
Gr23a	MZ190768	XM_032453333.1	XM_018001343.1	XM_017099167.1	XM_017243921.1	XM_017980286.2	XM_017274657.1	XM_001968409.2	XM_017219736.1	XM_017191825.1	XM_001988396.1	XM_023310152.2	XM_017170611.1	XM_033317899.1	NM_078735.6	XM_017299832.2	XM_002003323.3	XM_030385085.1	XM_030700110.1	XM_022359278.1	XM_026987925.1	XM_015181133.2	XM_017119148.1	XM_032713885.1	XM_020953577.1	XM_002077881.3	XM_017072440.1	XM_017151242.1	XM_002052069.2	#	XM_015197941.2	XM_030527421.1	-	-	-	-	-	-	-
Gr28a	MZ190769	XM_001963239.1	XM_018002440.1	XM_017107898.1	XM_017243273.1	XM_017996085.1	XM_017260098.1	XM_001970124.2	XM_017214170.1	XM_017204925.1	#	XM_023317999.2	XM_017164138.1	#	CP023339.1	XM_017295408.1	#	XM_030383364.1	XM_030700864.1	XM_022372149.1	XM_002018651.1	XM_033380361.1	XM_017128751.1	#	XM_020950783.1	XM_002078475.3	XM_017081882.2	XM_017149102.1	XM_032438428.1	XM_002066862.1	XM_002088004.3	XM_030527996.1	-	-	-	-	-	-	-
Gr28b	MZ190770	XM_014905917.2	XM_018002422.1	XM_017107790.1	XM_017243400.1	XM_017984700.1	XM_017260020.1	XM_026978918.1	XM_017214157.1	#	XM_032735811.1	XM_023319113.2	XM_017164132.1	#	EF671367.1	XM_017295742.2	XM_032729018.1	XM_030383246.1	XM_030701131.1	XM_022372151.1	XM_026987772.1	XM_015180040.2	#	XM_032727471.1	XM_020947965.1	XM_016178771.2	XM_017076493.2	XM_017149101.1	XM_032438590.1	XM_002066861.3	XM_015198049.2	XM_030528617.1	-	-	-	-	-	-	-
Gr32a	MZ190771	XM_001962803.3	XM_018002296.1	XM_017106373.1	XM_017253366.1	CP012523.1	XM_017254854.1	XM_001969828.3	XM_017222147.1	XM_017203804.1	XM_032736127.1	XM_023319564.2	XM_017177341.1	#	CP023339.1	XM_017295942.2	XM_002001815.3	XM_030385732.1	#	XR_002607252.1	XM_002015086.2	XM_002132714.3	XM_017123071.1	XM_002036604.2	XM_020951357.1	XM_002079045.3	XM_017082793.2	XM_017149448.1	XM_002051724.2	XM_002074261.1	XM_002088299.3	-	XM_018932115.1	-	-	-	-	-	-
Gr33a	MZ190772	XM_001962887.2	XM_018001558.1	XM_017107849.1	XM_017244214.1	XM_033294754.1	XM_017260050.1	XM_001969720.3	XM_017209899.1	XM_017193567.1	XM_001988430.2	XM_023315022.2	XM_017166607.1	XM_033317988.1	NM_080363.8	XM_017295943.2	XM_002001602.3	XM_018098936.2	XM_030699981.1	XM_022376576.1	XM_026988968.1	XM_001356725.4	XM_017129122.1	XM_002041998.2	XM_020950442.1	XM_002079167.3	XM_017079090.2	XM_017156460.1	XM_002051774.3	XM_002065469.2	XM_002088418.3	XM_030528693.1	-	-	-	-	-	-	-
Gr39a	MZ190773	XM_032455126.1	XM_018001239.1	XM_017108296.1	XM_017243258.1	-	XM_017261374.1	XM_015156516.2	XM_017208850.1	XM_017193431.1	#	#	XM_017161020.1	XM_033298226.1	NM_165373.1	XM_033392854.1	XM_015165232.2	XM_030387785.1	-	#	XM_026988000.1	XM_015181219.2	XM_017119128.1	XM_032716497.1	#	XM_016180496.2	XM_017089340.2	XM_017157276.1	#	XM_023178200.1	XM_015196732.2	XM_030521393.1	-	-	-	-	-	-	-
Gr39b	MZ190774	XM_001962616.2	XM_018001660.1	XM_017107955.1	XM_017243449.1	XM_017999091.1	XM_017261071.1	XM_001974000.3	XM_017208833.1	XM_017193414.1	XM_032739423.1	XM_023316529.2	XM_017168403.1	XM_033299221.1	NM_165376.1	XM_017298229.2	XM_002012631.3	XM_030388362.1	XM_030705745.1	XM_022370910.1	XM_026987427.1	XM_001356062.4	XM_017128568.1	XM_002042512.2	XM_020955112.1	XM_016182836.2	XM_036813790.1	XM_017157300.1	XM_032437725.1	XM_002069373.1	XM_002090187.3	-	-	XM_005191363.2	-	-	-	-	-
Gr43a	MZ190775	XM_032450772.1	XM_018013495.1	XM_017103190.1	XM_017238423.1	XM_017979826.1	XM_017277402.1	-	XM_017223727.1	XM_017194388.1	XM_001986032.1	XM_023311561.2	XM_017177002.1	XM_033300456.1	NM_078926.3	XM_017294183.2	XM_032730643.1	XM_018106320.1	XM_030700451.1	XM_022367943.1	XM_002015562.1	XM_033377941.1	XM_017114986.1	XM_032717023.1	XM_020959532.1	XM_002080375.3	XM_017085699.2	XM_017146752.1	XM_002049748.3	#	XM_002089421.3	XM_030527757.1	-	-	-	-	-	-	-
Gr47b	MZ190776	XM_001958725.3	XM_018009245.1	XM_017091934.1	XM_017250657.1	XM_017979873.1	XM_017269520.1	XM_001976035.3	XM_017213827.1	XM_017183307.1	XM_032734849.1	XM_023323903.2	XM_017172020.1	XM_033296125.1	NM_165826.3	XM_033390673.1	XM_002006419.2	XM_018103060.2	XM_030706770.1	XM_022377406.1	XM_002016595.1	XM_033378226.1	XM_017124003.1	XM_032717171.1	XM_020946786.1	XM_002076259.3	XM_017073984.2	XM_017139129.1	XM_002050113.3	XM_002074510.1	XM_002091183.3	XM_030531403.1	-	-	-	-	-	-	-
Gr57a	MZ190777	XM_001959131.2	XM_018009574.1	XM_017091282.1	XM_017237986.1	XM_017979919.1	XM_017270735.1	XM_001974912.1	XM_017217303.1	XM_017195594.1	XM_001987539.1	XM_023319089.2	XM_017169607.1	XM_033300465.1	NM_079074.1	XM_017290153.2	XM_002004248.3	XM_030382139.1	XM_030704500.1	XM_022372504.1	XM_002017881.1	XM_001360947.3	XM_017133959.1	XM_002034691.1	XM_020951149.1	XM_002082335.3	XM_017072951.1	XM_017137445.1	XM_002059406.2	XM_002074888.1	XM_002091609.1	XM_030532548.1	-	-	-	-	-	-	-
Gr58b	+	XM_001960236.4	XM_018009176.1	XM_017091312.1	XM_017240936.2	XM_017979860.2	XM_017268184.1	XM_001975098.3	XM_017221909.1	XM_017189476.1	XM_001986377.1	XM_023311693.2	XM_017163280.2	XM_033300333.1	NM_079084.4	XM_033391451.1	XM_002005922.1	XM_030390751.1	XM_030702235.1	XM_041591824.1	XM_002018023.2	XM_015185025.2	XM_017117813.2	XM_002039805.2	XM_020944652.1	XM_002082530.3	XM_017072062.2	XM_017137074.2	XM_002049850.1	XM_023175117.1	XM_002091418.4	XM_030519749.1	-	-	-	-	-	-	-
Gr58c	MZ190778	XM_001960235.3	XM_018009177.1	XM_017091320.1	XM_017240937.1	#	XM_017268242.2	XM_001975097.2	XM_017223764.1	XM_017189868.1	#	XM_023311692.2	XM_017163364.1	XM_033300463.1	NM_166489.2	XM_017295233.2	XM_002005923.2	#	XM_030702786.1	XM_022375046.1	XM_002018025.1	XM_001361652.5	XM_017117817.1	XM_032716943.1	XM_020944602.1	XM_039291604.1	XM_036813396.1	XM_017137078.1	XM_002049849.1	XM_023175116.1	XM_002091419.3	XM_030519748.1	-	-	-	-	-	-	-
Gr59b	+	XM_001960324.1	XM_018009274.1	XM_017091322.2	XM_043210246.1	-	XM_041709929.1	XM_001976310.2	XM_017221890.2	XM_017198118.1	XM_043215398.1	XM_023305638.2	XM_017163294.1	XM_033300668.1	NM_079094.3	XM_033390558.1	XM_002006630.2	XM_030383066.1	XM_030698589.1	XM_041592946.1	XM_026987070.1	XM_001360365.4	XM_017117319.2	XM_032717136.1	XM_020954395.1	XM_016168799.3	XM_017072047.1	XM_017150371.2	XM_002049332.2	XM_002062676.4	XM_002092519.2	XM_030532483.1	-	-	-	-	-	-	-
Gr59d	+	XM_032450160.1	XM_018009264.1	XM_017091317.3	XM_017240928.2	#	XM_017256068.1	XM_001976316.1	XM_017221892.2	XM_017198314.1	XM_001995240.2	XM_023308410.2	XM_017163371.2	XM_033297894.1	NM_137914.2	#	XM_002006539.3	#	XM_030710491.1	XM_022366699.2	#	XM_001360363.3	XM_017116519.1	XM_002039995.2	#	XM_002076357.4	XM_017086235.2	XM_017150393.2	XM_002049002.3	#	XM_002092527.2	XM_030532484.1	-	-	-	-	-	-	-
Gr59e	+	#	XM_018012043.1	XM_017091314.3	#	-	XM_017267691.1	XM_001976386.3	XM_017217075.1	XM_017185091.1	XM_002074622.1	XM_023323728.2	#	XM_033299900.1	NM_176251.1	XM_017293911.2	XM_032729836.2	XM_018105158.2	XM_030704265.1	XM_022376293.2	XM_002018210.2	XM_001361061.5	XM_017136509.2	XM_002040064.2	XM_020948778.1	XM_002082767.4	XM_017072654.2	XM_017143239.2	XM_002059849.3	XM_002074622.1	XM_002092596.4	XM_030532493.1	-	-	-	-	-	-	-
Gr59f	MZ190779	#	XM_018009056.1	XM_017090970.1	XM_017252377.1	XM_033293249.1	XM_017267611.1	#	XM_017217074.1	XM_017185045.1	#	XM_023323726.2	XM_017168884.1	XM_033299902.1	NM_176252.1	XM_017293911.2	XM_032729835.1	XM_030382145.1	XM_030704264.1	XM_022376294.1	XM_002018209.2	XM_001361060.5	XM_017136503.1	XM_002040066.2	XM_020948776.1	XM_039292433.1	XM_036813047.1	XM_017143233.1	XM_002059850.3	XM_023181201.1	XM_002092597.3	-	XM_018929150.1	-	-	-	-	-	-
Gr61a	MZ190780	XM_032454912.1	XM_018005313.1	XM_017099328.1	XM_017236849.1	XM_017984636.2	XM_017271152.1	XM_001971026.3	XM_017210936.1	XM_017204033.1	XM_001997382.2	XM_023312367.2	XM_017164824.1	XM_033302101.1	NM_001299963.1	XM_017280723.2	XM_032731074.1	XM_018099880.2	XM_030715779.1	XM_022366151.1	XM_002028231.2	XM_033385202.1	XM_017132982.1	XM_002034798.2	XM_020945820.1	XM_016170582.2	XM_017078210.2	XM_017138664.1	XM_032434934.1	XM_002062428.1	XM_039373720.1	XM_030516346.1	-	-	-	-	-	-	-
Gr63a	MZ190781	XM_001957066.3	MH750457.1	XM_017109619.1	XM_017242864.1	XM_017985908.2	XM_017271343.1	XM_001971757.3	XM_017215821.1	XM_017197481.1	XM_001984355.2	XM_023318262.2	XM_017175037.1	XM_033302828.1	DQ989012.1	XM_033387046.1	MH750484.1	XM_018102101.2	XM_030711321.1	XM_022362279.1	XM_002021356.2	XM_001353515.4	XM_017119366.1	XM_002035203.2	XM_020945882.1	XM_002076471.3	XM_002076471.3	XM_017148676.1	XM_002046521.3	XM_002068512.3	XM_002093559.3	XM_030529975.1	-	-	-	-	-	-	-
Gr64a	MZ190782	XM_001956718.3	XM_018005314.1	XM_017109672.1	XM_017236860.1	XM_033293722.1	XM_017272334.1	XM_001971782.2	XM_017215252.1	XM_017204027.1	XM_001985303.2	XM_023312366.2	XM_017164924.1	XM_033303850.1	NM_168048.2	XM_017280714.2	XM_002009106.3	XM_018102245.2	XM_030715773.1	XM_022366145.1	XM_002028232.2	XM_033385204.1	XM_017132983.1	XM_002035227.2	XM_020945833.1	XM_016170815.2	XM_017077086.2	XM_017154161.1	XM_032434931.1	#	XM_039373821.1	XM_030516344.1	-	-	-	-	-	-	-
Gr64b	MZ190783	XM_001956719.3	XM_018008294.1	XM_017109667.1	XM_017236861.1	XM_017984988.1	XM_017272337.1	XM_001971783.2	XM_017215254.1	XM_017204031.1	XM_001985053.2	XM_023312226.2	XM_017164847.1	XM_033304585.1	NM_168049.2	XM_017280714.2	XM_002009106.3	XM_018102247.2	XM_030715778.1	XM_030715778.1	XM_002028233.2	XM_001353631.4	XM_017132985.1	XM_002035228.2	XM_020945835.1	XM_016170816.2	XM_036815278.1	XM_017137939.1	XM_002047741.3	XM_002062430.1	XM_039373821.1	XM_030516343.1	-	-	-	-	-	-	-
Gr64c	MZ190784	XM_001956720.2	#	XM_017109661.1	XM_017236854.1	XM_017984987.1	XM_017272332.1	XM_001971784.3	XM_017215253.1	XM_017204026.1	XM_032743352.1	XM_023312225.2	#	XM_033303980.1	NM_079189.4	XM_017280714.2	XM_032730954.1	XM_018102246.2	XM_030715591.1	XM_022366147.1	XM_026994060.1	XM_001353630.4	XM_017132981.1	XM_002035229.2	XM_020945834.1	XM_016170815.2	XM_036815281.1	XM_017154165.1	#	#	XM_039373821.1	XM_030516343.1	-	-	-	-	-	-	-
Gr64e	MZ190786	XM_001956722.3	XM_018008290.1	XM_017109268.1	XM_017236850.1	-	XM_017272336.1	XM_015158330.2	XM_017215246.1	XM_017204661.1	XM_032743351.1	XM_023312223.1	XM_017164823.1	XM_033301327.1	FJ637738.1	XM_033386795.1	XM_002009106.3	XM_018102250.2	XM_030715591.1	XM_022366141.1	XM_026994065.1	XM_033385197.1	XM_017133014.1	XM_002035231.2	XM_020945830.1	XM_016170818.2	XM_017077081.2	XM_017154164.1	XM_002047739.3	#	XM_015194189.2	XM_030516339.1	-	-	-	-	-	-	-
Gr64f	MZ190787	XM_001956723.2	XM_018008288.1	XM_017111101.1	XM_017236908.1	XM_017989040.1	XM_017272333.1	XM_001971787.3	XM_017215244.1	XM_017204659.1	XM_001985302.2	XM_023312222.1	XM_017164846.1	XM_033303192.1	NM_168052.3	XM_033386794.1	XM_002009107.2	XM_018102249.2	XM_030715777.1	XM_022366142.1	XM_002028236.2	XM_015187519.2	XM_017133012.1	XM_032717906.1	XM_020945836.1	XM_016170818.2	XM_036815277.1	XM_017137934.1	XM_015175114.2	XM_002068875.3	XM_002093590.3	XM_030517572.1	-	-	-	-	-	-	-
Gr66a	MZ190788	XM_001958313.3	XM_018007844.1	XM_017109690.1	XM_017239842.1	XM_017985742.1	XM_017274104.1	XM_001971642.3	XM_017218648.1	XM_017187072.1	XM_001983761.2	XM_023317432.2	XM_017162940.1	XM_033304519.1	NM_079247.3	XM_017301496.2	XM_002007457.3	XM_030382935.1	XM_030716482.1	XM_022358229.2	XM_002024545.2	XM_001354155.4	XM_017113551.1	XM_032719617.1	XM_020962112.1	XM_016169957.2	XM_017078906.2	XM_017156393.1	XM_002046834.3	XM_002061761.3	XM_002093445.3	XM_030516858.1	-	-	-	-	-	-	-
Gr68a	MZ190789	XM_001956548.1	XM_018002297.1	XM_017103667.1	XM_017239729.1	XM_017979798.1	XM_017256428.1	XM_001972396.1	XM_017225321.1	XM_017204407.1	XM_032736128.1	XM_030223361.1	XM_017165522.1	EF502092.1	NM_079303.2	XM_033386867.1	XM_032728989.1	XM_030385733.1	XM_030700092.1	XM_022370671.1	XM_002025633.2	XM_033385256.1	XM_017122940.1	EF502093.1	XM_020946142.1	XM_002084505.3	XM_017075595.2	XM_017136890.1	XM_032438572.1	XM_002068061.1	XM_002094439.2	XM_030528052.1	-	-	-	-	-	-	-
Gr77a	MZ190790	XM_001957272.3	-	XM_017100567.1	XM_017242978.1	-	XM_017266672.1	#	XM_017224600.1	XM_017204547.1	#	-	XM_017167197.1	XM_033303162.1	NM_168868.2	XM_017280382.2	XM_032730987.1	XM_030387180.1	XM_030715091.1	XM_022357247.2	XM_002026858.1	XM_001352968.4	XM_017114096.1	XM_032718356.1	XM_020943131.1	XM_016169166.2	XM_017078098.2	XM_017148383.1	XM_032434873.1	XM_023177478.1	XM_015189671.2	-	-	XM_020039343.1	-	-	-	-	-
Gr89a	MZ190791	XM_001953752.3	XM_018018423.1	XM_017092215.1	XM_017248368.1	XM_017990814.1	XM_017255553.1	XM_001979829.1	XM_017220927.1	XM_017184137.1	XM_001994927.1	XM_023314376.2	XM_017171091.1	XM_033308239.1	NM_142298.2	XM_033389942.1	XM_002000703.3	XM_018110301.2	XM_030717525.1	XM_022379123.2	XM_002023815.2	XM_002023815.2	XM_017127128.1	#	XM_020962274.1	XM_016184482.2	XM_036817847.1	XM_017148959.1	XM_002054305.3	#	XM_002097265.3	XM_030514531.1	-	-	-	-	-	-	-
Gr93a	MZ190792	XM_001953949.3	XM_018014398.1	XM_017104219.1	XM_017247157.1	XM_017989276.1	XM_017268276.1	XM_001982328.3	XM_017217909.1	XM_017202607.1	XM_001989561.1	XM_030222797.1	XM_017164839.1	XM_033308561.1	NM_079718.3	XM_017289613.2	XM_001999795.2	XM_018112616.2	XM_030707938.1	XM_022365475.2	XM_002012757.1	XM_001358112.4	XM_017131099.1	XM_002032075.2	XM_020962231.1	XM_002104292.3	XM_017082800.2	XM_017151851.1	XM_032439078.1	XM_002073628.1	XM_002098158.3	XM_030513694.1	-	-	-	-	-	-	-
Gr93c	+	XM_001953951.2	XM_018014634.1	XM_017151850.2	XM_017247155.2	XM_017989277.1	XM_017268356.1	XM_001982327.3	XM_017217957.2	XM_017202677.1	XM_001989563.2	XM_030222795.1	XM_017164935.1	XM_033308627.1	NM_169973.1	XM_017284820.2	XM_032728090.1	XM_018112274.2	XM_030708073.1	XM_022365548.2	XM_002012760.2	XM_001358114.4	XM_017125118.2	XM_002032077.2	XM_020962066.1	XM_002104295.4	XM_036817200.1	XM_017151850.2	XM_002058676.2	#	XM_002098161.2	XM_030513697.1	-	-	-	-	-	-	-
Gr94a	MZ190793	XM_001954422.3	XM_018019368.1	XM_017104146.1	XM_017246654.1	XM_017990470.1	XM_017275916.1	XM_001982157.3	XM_017227293.1	XM_017191039.1	#	XM_023321071.2	-	XM_033306125.1	NM_170046.1	XM_017284410.2	XM_002001351.3	XM_018101452.1	XM_030713318.1	XM_022378918.2	XM_026995386.1	XM_001358059.4	XM_017134622.1	XM_002032258.2	XM_020961964.1	XM_002104472.3	XM_017076092.2	XM_017147621.1	XM_002058317.3	#	XM_002098340.3	-	-	-	XM_012306389.2	-	-	-	-
Gr97a	MZ190794	XM_001964555.3	XM_018005066.1	XM_017095502.1	XM_017245452.1	#	XM_017275618.1	XM_001981583.2	XM_017227350.1	XM_017196913.1	XM_001989712.1	XM_023312614.2	XM_017181337.1	XM_033309910.1	NM_001300622.1	XM_017285170.2	#	#	XM_030717743.1	XM_022355595.2	XM_002012955.1	XM_001358231.3	XM_017132804.1	XM_002041396.2	XM_020956266.1	XM_002105069.3	XM_017082766.2	XM_017140817.1	XM_002053891.2	XM_023175654.1	XM_002098824.2	XM_030514556.1				-	-	-	-
Gr98a	MZ190795	XM_001955298.3	XM_018010922.1	XM_017094199.1	XM_017236064.1	XM_017989177.2	XM_017273378.1	XM_001981506.2	XM_017227318.1	XM_017186104.1	XM_001994254.2	XM_023305947.2	#	-	FN423321.1	XM_017284071.1	XM_001999477.3	XM_030387813.1	XM_030708086.1	XM_022356285.1	XM_002013028.2	XM_001358278.4	XM_017119310.1	XM_002041474.2	XM_020944183.1	XM_002105115.3	XM_017084407.2	XM_017153419.1	XM_002054722.2	#	XM_002098754.3	-	-	XM_020038744.1	-	-	-	-	-
Or2a	MZ190796	XM_001966453.3	XM_018014030.1	XM_017093217.1	XM_017239603.1	XM_017995021.1	XM_017257371.1	XM_026982580.1	XM_017208748.1	XM_017190489.1	-	XM_030224219.1	XM_017179087.1	XM_033316224.1	NM_080307.2	XM_033390916.1	XM_002010862.2	XM_030388587.1	XM_030712388.1	XM_022363367.2	XM_002025223.2	XM_001355199.4	XM_017126882.1	XM_002040453.2	XM_020947849.1	XM_039296602.1	XM_017083322.2	XM_017140266.1	XM_002057177.3	XM_002071031.1	XM_002100246.3	XM_030523799.1	-	-	-	-	-	-	-
Or9a	MZ190797	XM_001966185.3	XM_018014045.1	XM_017096120.1	XM_017254578.1	XM_017995035.1	XM_017263831.1	XM_001977199.3	XM_017219039.1	XM_017196612.1	XM_001991497.2	XM_023318995.2	XM_017179695.1	XM_033315184.1	NM_078552.3	XM_033397339.1	XM_002009469.2	XM_030390509.1	XM_030713279.1	XM_022354775.2	XM_002024269.2	XM_001354823.4	XM_017119059.1	XM_002041830.2	XM_020949956.1	XM_002076906.3	XM_036819843.1	XM_017146749.1	XM_002059470.3	XM_002064273.2	XM_002101797.3	XM_030525949.1	-	-	-	-	-	-	-
Or10a	MZ190798	XM_032451997.1	XM_018014088.1	XM_017092601.1	XM_017232888.1	XM_033294362.1	XM_017266065.1	XM_001977088.2	XM_017229238.1	XM_017189996.1	XM_001991175.1	XM_023318678.2	XM_017166046.1	XM_033314393.1	NM_167283.3	XM_017300619.2	XM_032732339.1	XM_030389235.1	XM_030711175.1	XM_022353287.2	XM_002024310.2	XM_033384565.1	XM_017131399.1	XM_002044036.2	XM_020942293.1	XM_016172732.2	XM_036820765.1	XM_017155616.1	XM_002058945.3	XM_002067307.2	XM_039370916.1	XM_030524934.1	-	-	-	-	-	-	-
Or13a	+	#	XR_001916370.1	XM_017096212.2	#	#	XM_017274978.1	XM_001977961.2	XM_017211306.2	XM_017195243.1	XM_001996185.2	XM_030224198.1	XM_041775051.1	XM_033312830.1	NM_078635.3	XM_033392952.1	XM_044007082.1	-	-	XM_022367618.2	XM_026987459.1	XM_002133167.3	XM_017117565.1	XM_032726076.1	XM_020952983.1	XM_016174000.3	XM_017086644.2	XM_017139706.2	XM_002058749.3	#	XM_039370201.2	XM_030527405.1	-	-	-	-	-	-	-
Or19a	+	XM_001963509.4	XM_018014292.1	XM_017094185.3	XM_017232473.2	#	XM_017274246.1	#	XM_017211376.1	XM_017186406.1	XM_001992177.2	XM_023313412.2	XM_017174565.1	XM_033315925.1	NM_167690.1	XM_017284876.2	XM_032732205.2	XM_030387922.1	XM_030710251.1	XM_022369677.2	XM_002022483.1	#	XM_017114624.2	XM_002039467.2	#	XM_002077186.3	XM_017068327.2	XM_017141414.2	XM_002055609.1	XM_002067242.4	XM_001977816.2	XM_030523046.1	-	-	-	-	-	-	-
Or22c	MZ190799	XM_001962084.3	XM_018001410.1	XM_017106316.1	XM_017242209.1	XM_017981127.2	XM_017274499.1	XM_001968315.2	XM_017221052.1	XM_017194553.1	XM_032736488.1	XM_023308210.2	XM_017166606.1	XM_033317450.1	NM_078730.3	XM_017296013.2	XM_002004024.3	XM_030390725.1	XM_030705639.1	XM_022372072.2	XM_002020542.1	XM_001356916.4	XM_017120759.1	XM_002041729.2	XM_020950298.1	XM_016179407.2	XM_017079102.2	XM_017154220.1	XM_002052175.2	XM_002064704.1	XM_039628184.1	XM_030527407.1	-	-	-	-	-	-	-
Or23a	MZ190800	XM_032453335.1	XM_018001342.1	XM_017112981.1	XM_017243917.1	XM_017980331.2	XM_017274489.1	XM_001968405.2	XM_017219512.1	XM_017191823.1	XM_032742399.1	XM_023310140.2	XM_017170613.1	XM_033308025.1	NM_078734.4	XM_017295383.2	XM_002003319.2	XM_030385101.1	XM_030700123.1	XM_022359154.2	XM_002021513.2	XM_001355953.3	XM_017134447.1	XM_002037574.2	XM_020953530.1	XM_002077877.3	XM_017072557.2	XM_017151272.1	XM_002052065.1	#	XM_002087669.3	XM_030527422.1	-	-	-	-	-	-	-
Or24a	MZ190801	XM_032455489.1	XM_018001167.1	XM_017101113.1	XM_017233389.1	XM_017995071.1	XM_017276628.1	XM_001968608.3	XM_017219744.1	XM_017190636.1	XM_001989060.1	XM_030223378.1	XM_017182865.1	XM_033304936.1	NM_078746.5	XM_017299048.2	XM_002001730.2	XM_030386363.1	XM_030699881.1	XM_022376326.2	XM_002014608.1	XM_001356448.4	XM_017132479.1	XM_002037753.1	XM_020956918.1	XM_039298528.1	XM_017079139.2	XM_017159585.1	XM_002051872.2	XM_002064510.1	XM_002087863.2	XM_030528746.1	-	-	-	-	-	-	-
Or30a	MZ190802	XM_001964819.1	XM_018001252.1	XM_017106300.1	XM_017239986.1	XM_017994738.2	XM_017265261.1	XM_026979002.1	XM_017219725.1	XM_017193529.1	XM_001993076.2	XM_023306797.2	XM_017177443.1	XM_033317297.1	NM_078796.3	XM_017296007.1	XM_002002550.3	XM_030390363.1	XM_030705754.1	XM_022372197.2	XM_002019182.2	XM_033379426.1	XM_017118348.1	XM_002036271.2	XM_020952156.1	XM_039297108.1	XM_017078755.1	XM_017150790.1	XM_002051067.1	XM_002064662.1	XM_002088868.3	XM_030521968.1	-	-	-	-	-	-	-
Or33c	MZ190803	XM_001965033.2	XM_018001306.1	-	XM_017249801.1	XM_033294939.1	XM_017260003.1	XM_001969762.1	XM_017209860.1	XM_017193566.1	XM_001993411.1	XM_023321510.2	XM_017168330.1	XM_033317805.1	NM_078831.1	XM_017295526.2	XM_002002969.3	XM_030386202.1	XM_030701261.1	XM_022369232.2	XM_002020574.1	XM_001356934.4	XM_017125288.1	XM_032727364.1	XM_020952356.1	EF502061.1	NM_001328603.1	XM_017156442.1	XM_002052253.1	XM_002064847.3	XM_002088375.3	XM_030527876.1	-	-	-	-	-	-	-
Or35a	MZ190804	XM_001967313.3	XM_018001684.1	XM_017106304.1	XM_017243943.1	XM_017996408.2	XM_017260040.1	XM_001968944.3	XM_017211590.1	XM_017195139.1	XM_001993325.1	XM_023317684.2	XM_017183063.1	XM_033317381.1	NM_165117.2	XM_017299900.2	XM_002003392.1	XM_030385567.1	XM_030705553.1	XM_022359269.2	XM_002021544.1	XM_002133049.3	XM_017113673.1	XM_002035889.2	XM_020950431.1	XM_016178233.2	XM_017078339.2	XM_017147362.1	XM_002052141.1	XM_002066313.2	XM_039370485.1	XM_030528761.1	-	-	-	-	-	-	-
Or42a	MZ190805	XM_001961332.3	XM_018009031.1	-	XM_017248585.1	XM_017979766.1	XM_017255524.1	XM_001970770.2	-	XM_017203688.1	XM_001986576.2	XM_023317236.2	XM_017167195.1	XM_033297767.1	NM_078898.3	XM_017290183.2	XM_002004409.2	XM_018102836.1	XM_030704478.1	XM_022373034.2	XM_002027058.2	XM_001361300.4	-	XM_002043335.2	XM_020959797.1	XM_002080213.3	LT555554.1	XM_017155481.1	XM_032436156.1	XM_002063097.1	XM_002085993.3	XM_030512970.1	-	-	-	-	-	-	-
Or42b	MZ190806	XM_001961331.2	XM_018009357.1	XM_017093838.1	XM_017248586.1	XM_017981169.1	XM_017264993.1	XM_001970768.2	XM_017219370.1	XM_017203687.1	XM_001986596.1	XM_030225142.1	XM_017161188.1	XM_033297489.1	NM_078900.2	XM_017293653.2	XM_002004428.3	XM_018107013.2	XM_030704723.1	XM_022373031.2	XM_002027057.2	XM_001361299.4	XM_017115062.1	XM_002043337.2	XM_020959863.1	XM_002080215.3	XM_017087224.2	XM_017143468.1	XM_002059309.2	XM_002063094.2	XM_002090077.2	XM_030512967.1	-	-	-	-	-	-	-
Or43a	MZ190807	XM_001959045.3	XM_018013164.1	XM_017102369.1	XM_017237803.1	-	XM_017273765.1	XM_001970617.2	XM_017222106.1	XM_017194699.1	XM_001986689.2	XM_023306905.2	XM_017176390.1	XM_033297776.1	NM_078923.3	XM_017290524.2	XM_002004609.2	XM_018103426.2	XM_030704542.1	XM_022377940.1	XM_026986270.1	XM_001360162.3	XM_017130793.1	XR_004361484.1	XM_020959723.1	XM_002080367.3	XM_017084823.2	XM_017146001.1	XM_002048858.2	XM_002063154.2	XM_002089409.2	XM_030525265.1	-	-	-	-	-	-	-
Or45b	MZ190808	XM_001958595.2	XM_018013287.1	XM_017112906.1	XM_017250433.1	XM_017979901.1	XM_017264574.1	XM_001969151.3	XM_017211008.1	XM_017189472.1	XM_001987471.2	XM_023322719.2	XM_017171633.1	XM_033297717.1	NM_078943.1	XM_017290725.2	XM_032729827.1	XM_018105187.2	XM_030704278.1	XM_041593052.1	XM_002017656.1	XM_001361687.4	XM_017118432.1	XM_032714911.1	XM_020948448.1	XM_016167719.2	XM_036813725.1	XM_017147743.1	XM_002059783.2	-	XM_002089768.2	-	-	-	-	KM655555.1	-	-	-
Or46a	MZ190809	XM_014908632.2	XM_018009032.1	XM_017091088.1	XM_017231508.1	-	XM_017273288.1	XM_026978477.1	XM_017210999.1	XM_017198242.1	XM_032733950.1	XM_023311264.2	XM_017181554.1	EF386740.1	NM_206071.2	XM_033390394.1	#	XM_030382485.1	XM_030706005.1	XM_041593296.1	XM_026986361.1	XM_033378093.1	XM_017115964.1	XM_032717066.1	XM_020945506.1	XM_016167777.2	XM_036813051.1	XM_017144681.1	XM_032436666.1	-	XM_039371636.1	XM_030532567.1	-	-	-	-	-	-	-
Or47a	+	XM_014908632.1	-	XM_017091088.1	XM_017231508.1	-	XM_017273288.1	XM_026978477.1	XM_017210999.1	XM_017198242.1	-	-	XM_017181554.1	#	NM_078965.3	XM_033390394.1	-	-	XM_030706005.1	XM_041593296.1	XM_026986361.1	XM_033378093.1	XM_017115964.1	XM_032717066.1	XM_020952588.1	XM_016167777.2	XM_036813051.1	XM_017144681.1	XM_032436666.1	#	XM_039371636.1	XM_030532567.1	-	-	-	-	-	-	-
Or47b	MZ190810	XM_001958709.2	XM_018009573.1	XM_017091307.1	XM_017250443.1	-	XM_017268984.1	XM_001976052.2	XM_017213339.1	XM_017183300.1	XM_001987499.1	XM_023322727.2	XM_017171632.1	XM_033299714.1	NM_078966.3	XM_017290726.2	XM_002004290.3	XM_018103469.2	XM_030704501.1	XM_022369044.2	XM_002017716.2	XM_001361521.4	XM_017123966.1	XM_002033341.2	XM_020946859.1	XM_002080991.3	XM_017072939.2	XM_017139022.1	XM_032436472.1	XM_002066084.2	XM_002090250.3	XM_030532747.1	-	-	-	-	-	-	-
Or49b	MZ190811	XM_001959495.2	XM_018009380.1	XM_017101669.1	XM_017232327.1	XM_017981255.1	XM_017270115.1	XM_001975814.3	XM_017222271.1	XM_017198295.1	XM_001987121.2	XM_023322927.2	XM_017171628.1	XM_033297208.1	NM_078997.3	XM_033391970.1	XM_002004942.3	XM_018104489.1	XM_030704307.1	XM_022364638.2	XM_002017933.2	XM_001361598.4	XM_017130611.1	XM_002033583.2	XM_020946690.1	XM_002081220.3	XM_017087598.2	XM_017153039.1	XM_002050464.1	XM_002065661.1	XM_002090956.3	XM_030520899.1	-	-	-	-	-	-	-
Or56a	MZ190812	XM_032451070.1	XM_018013478.1	XM_017101715.1	XM_017237983.1	XM_017981242.1	XM_017270161.1	XM_001974817.2	XM_017217247.1	XM_017195592.1	#	XM_023307975.2	XM_017177455.1	XM_033298430.1	NM_079072.2	XM_017290196.2	XM_002006467.2	XM_018103454.2	XM_030710570.1	XM_041592773.1	XM_026985714.1	XM_001361403.5	XM_017121285.1	XM_032716410.1	XM_020948928.1	XM_002082231.3	XM_017086349.2	XM_017140306.1	XM_002049077.3	XM_002063810.2	XM_039372500.1	XM_030531938.1	-	-	-	-	-	-	-
Or59a	+	XM_001959780.1	XM_018009034.1	XM_017092122.1	XM_017252933.1	XM_017979757.1	XM_017267890.1	XM_001976372.1	XM_017217700.1	XM_017185235.1	XM_001986594.1	XM_023321583.1	XM_017169440.1	XM_033298840.1	NM_079097.1	XM_017294959.1	XM_002005493.2	XM_018106825.1	XM_030702120.1	XM_022370581.1	XM_002018124.1	XM_001360999.2	XM_017114610.1	XM_002040051.1	XM_020945590.1	XM_002082751.3	XR_001767470.2	XM_017143310.1	XM_002050794.2	XM_002074609.1	XM_002092582.1	XM_030527132.1	-	-	-	-	-	-	-
Or59b	MZ190813	XM_001959780.2	XM_018009033.1	XM_017092172.1	XM_017252934.1	XM_017979759.1	XM_017267899.1	XM_001976372.3	XM_017217705.1	XM_017185237.1	XM_001986596.1	XM_023321583.2	XM_017169443.1	XM_033298844.1	NM_079098.2	XM_017294959.2	XM_002005493.3	XM_018106825.2	XM_030702121.1	XM_022370582.2	XM_002018124.2	XM_001360999.4	XM_017114611.1	XM_002040051.2	XM_020945591.1	XM_002082754.3	XR_001767471.2	XM_017143311.1	XM_002050794.3	XM_002074609.2	XM_002092582.3	XM_030527133.1	-	-	-	-	-	-	-
Or63a	MZ190814	XM_001957019.3	XM_018005315.1	XM_017109635.1	XM_017235090.1	XM_017984552.1	XM_017271426.1	XM_001971290.3	XM_017215272.1	XM_017202288.1	#	XM_023312363.2	XM_017167414.1	XM_033303931.1	NM_079171.4	XM_017282250.1	XM_002009138.3	XM_018102684.2	#	XM_022352683.1	XM_026991833.1	XM_001352682.4	XM_017113762.1	XM_002035079.2	XM_020954098.1	XM_002083375.3	XM_017078087.2	XM_017145377.1	XM_032434760.1	XM_002062559.2	XM_002094130.3	XM_030517070.1	-	-	-	-	-	-	-
Or67a	MZ190815	XM_001965078.3	-	XM_017092285.1	XM_017249796.1	-	XM_017278058.1	XM_001972155.3	XM_017228922.1	XM_017191230.1	#	XM_023321764.2	XM_017180030.1	XM_033303686.1	NM_079281.4	XM_017284923.2	XM_002002785.3	XM_030387338.1	XM_030705960.1	XM_022355923.2	XM_026995247.1	FR669372.1	XM_017135221.1	XM_002029860.2	XM_020954931.1	FR669371.1	XM_017080140.2	XM_017157882.1	XM_002057704.3	XM_023180484.1	XM_002093250.3	-	-	-	-	-	XM_026964576.1	-	-
Or67b	MZ190816	XM_001956284.2	XM_018008459.1	XM_017110827.1	XM_017232847.1	XM_017986038.2	XM_017278312.1	XM_026976622.1	XM_017225572.1	XM_017184936.1	#	XM_023314350.2	XM_017172837.1	XM_033304315.1	NM_079283.5	XM_017281736.2	XM_002007950.2	XM_018099659.2	XM_030714643.1	XM_022377355.2	XM_002027452.2	XM_001353090.4	XM_017120321.1	XM_002029877.2	XM_020961020.1	XM_002084259.3	XM_017079133.2	XM_017155130.1	XM_002047241.3	XM_002062467.1	XM_002093239.3	XM_030529997.1	-	-	-	-	-	-	-
Or67c	MZ190817	XM_001957767.3	MH750496.1	XM_017109654.1	XM_017232725.1	XM_017989199.1	XM_017278097.1	XM_001972234.3	XM_017224754.1	XM_017188049.1	XM_001984559.2	XM_023312377.2	XM_017162344.1	EF388347.1	NM_079294.3	XM_017282405.2	XM_002009037.3	XM_018102786.2	XM_030715576.1	XM_022376756.2	XM_002025396.2	XM_001353733.4	XM_017134017.1	XR_004361795.1	XM_020953304.1	XM_002084335.3	XM_017078186.2	XM_017140527.1	XM_002047796.3	XM_002069046.2	XM_002094253.3	XM_030516315.1	-	-	-	-	-	-	-
Or67d	MZ190818	XM_001957769.3	#	XM_017109343.1	XM_017232727.1	#	XM_017278063.1	XM_026977152.1	XM_017224614.1	XM_017188035.1	XM_032743272.1	XM_023312378.2	XM_017162342.1	XM_033304461.1	NM_140133.2	XM_017282403.2	XM_002009035.3	XM_030383418.1	XM_030715574.1	XM_022376755.2	XM_026993238.1	XM_001353734.4	XM_017134016.1	XM_002029953.2	XM_020953302.1	XM_002084337.3	XM_036815434.1	XM_017140519.1	XM_002047798.3	XM_002069044.1	XM_002094255.3	XM_030516318.1	-	-	-	-	-	-	-
Or69a	MZ190819	#	XM_018005268.1	XM_017099614.1	-	XM_017984776.2	XM_017272694.1	XM_001972567.3	XM_017224792.1	XM_017187460.1	XM_032741251.1	XM_023311987.2	XM_017160830.1	#	NM_206348.1	FR669426.1	XM_002008659.1	XM_018099879.2	XM_030713542.1	-	XM_002134877.3	XM_026989893.1	XM_017136785.1	#	XM_020944243.1	XM_016169649.2	XM_036815985.1	-	XM_002048410.2	-	XM_039373993.1	XM_030516105.1	-	-	-	-	-	-	-
Or71a	+	XM_032454918.1	XM_018005268.2	XM_017099614.2	XM_017240418.1	-	XM_017272694.2	XM_001972567.4	XM_017224792.2	XM_017187460.2	XM_032741251.2	XM_023311987.3	XM_017160830.2	XM_033304678.1	NM_001259834.2	XM_017279723.2	XM_002007313.2	XM_018102510.1	XM_030716762.1	XM_022375350.1	XM_002026450.1	XM_001353771.3	XM_017128156.1	XM_002030840.1	XM_020960741.'	XM_002085213.2	XM_036815985.2	XM_017155342.1	XM_015176320.2	XM_002069144.1	XM_002094993.1	XM_030528641.1	-	-	-	-	-	-	-
Or74a	MZ190820	XM_032454919.1	XM_018005127.1	XM_017109712.1	XM_017240419.1	XM_017984901.1	XM_017256213.1	XM_001972923.1	XM_017224833.1	XM_017203432.1	XM_032743287.1	XM_023323585.2	XM_017170827.1	XM_033304680.1	NM_079399.3	XM_017279280.1	XM_002007314.1	XM_018102512.1	XM_030716763.1	XM_022375350.2	XM_002026450.2	XM_001353771.4	XM_017128157.1	XM_002030840.2	XM_020960744.1	XM_002085213.3	#	XM_017155344.1	XM_002046681.1	#	XM_002094993.2	XM_030528741.1	-	-	-	-	-	-	-
Or82a	MZ190821	XM_001954250.2	XM_018014025.1	XM_017095140.1	XM_017246334.1	XM_017990832.1	XM_017264103.1	XM_026982855.1	XM_017226129.1	XM_017201416.1	XM_032740251.1	XM_023319827.2	XM_017180488.1	XM_033310975.1	NM_164323.1	#	XM_032728102.1	XM_030387486.1	XM_030707023.1	XM_022358578.2	XM_002019269.2	XM_033385820.1	#	XM_032722055.1	XM_020958469.1	XM_002102034.3	XM_036817777.1	XM_017159631.1	XM_002058458.3	XM_002072031.1	XM_039376260.1	XM_030515197.1	-	-	-	-	-	-	-
Or83a	MZ190822	XM_001953310.3	XM_018000046.1	XM_017093444.1	XM_017243083.1	XM_017989239.1	XM_017259107.1	XM_001978886.2	XM_017226589.1	XM_017188802.1	XM_001993989.1	XM_023313951.2	XM_017167772.1	#	NM_079510.2	XM_017283986.2	XM_001998376.2	XM_030384944.1	XM_030712287.1	XM_022367921.1	XM_002017148.1	XM_002017148.1	XM_017126351.1	XM_002038368.1	XM_020943907.1	FN422678.1	#	XM_017154399.1	XM_032433971.1	XM_002072409.2	XM_002096015.3	XM_030518474.1	-	-	-	-	-	-	-
Or83c	MZ190823	XM_001955144.2	XM_018001376.1	XM_017098217.1	XM_017247204.1	#	XM_017275096.1	XM_001978991.2	XM_017226597.1	XM_017191122.1	XM_032739439.1	XM_023315157.2	XM_017161200.1	XM_033311349.1	NM_079520.3	XM_017284019.2	XM_032728591.1	XM_030382720.1	XM_030701096.1	XM_022369817.2	XM_002013241.2	XM_001358898.4	#	XM_002038477.2	XM_020962252.1	XM_002102281.3	XM_017080424.2	XM_017138478.1	XM_032438336.1	XM_002073605.2	XM_002098071.3	XM_030515810.1	-	-	-	-	-	-	-
Or85b	MZ190824	XM_001953326.3	XM_018005344.1	XM_017104502.1	-	XM_033293583.1	XM_017268274.1	XM_001980922.2	XM_017217939.1	XM_017202623.1	-	-	XM_017175908.1	#	NM_079555.2	XR_004472073.1	-	XM_030384059.1	XM_030704867.1	XM_022364564.2	XM_026993369.1	XM_033385207.1	XM_017135632.1	XM_002032002.2	XM_020943845.1	XM_002104222.2	XR_005014431.1	XM_017152621.1	-	XM_015178297.1	XM_002096775.2	XM_030520425.1	-	-	-	-	-	-	-
Or85c	+	XM_001953321.1	XM_018018893.1	XM_017104225.1	XM_017243114.2	XM_033293583.2	XM_017268274.2	XM_001980922.3	XM_017217939.2	XM_017202623.2	XM_001994650.1	XM_023312347.1	XM_017175908.2	-	NM_079556.3	XM_033389887.1	XM_001998315.2	-	XM_030704867.2	XM_022364564.3	XM_026993369.2	XM_033385207.2	XM_017135632.2	XM_002032002.3	XM_020943845.2	XM_002104222.3	XR_005014431.2	XM_017152621.2	XM_002053606.3	XM_002069519.1	XM_002096781.2	XM_030520423.1	-	-	-	-	-	-	-
Or85d	MZ190825	XM_001953321.2	XM_018018894.1	XM_017104226.1	XM_017243115.1	-	-	XM_001980917.3	XM_017217903.1	XM_017202622.1	XM_001994652.1	XM_023312347.2	XM_017175786.1	EF389469.1	NM_079557.3	XM_033389889.1	XM_001998315.3	XM_030388622.1	XM_030709808.1	XM_022367960.2	XM_002017369.2	XM_001359487.4	XM_017135637.1	EF502084.1	XM_020943906.1	XM_002104216.3	XM_036817218.1	XM_017152622.1	XM_002053609.2	XM_002069519.2	XM_002096781.3	XM_030520428.1	-	-	-	-	-	-	-
Or85e	MZ190826	XM_001955208.3	XM_018001705.1	XM_017104553.1	XM_017254720.1	XM_017989152.1	XM_017268272.1	XM_001980910.3	XM_017217948.1	XM_017202700.1	#	XM_023323116.2	XM_017178862.1	#	FN422802.1	XM_017284013.2	XM_002000404.1	XM_018111723.2	XM_030706446.1	XM_022353955.2	XM_002014080.2	XM_002137549.3	XM_017134381.1	#	XM_020957535.1	XM_002104207.3	XM_017070660.2	XM_017148113.1	XM_002056574.2	XM_002073295.1	XM_002096788.3	XM_030518308.1	-	-	-	-	-	-	-
Or85f	+	XM_014911934.1	XM_018001705.2	XM_017104553.2	XM_017254720.2	-	XM_017268272.2	XM_001979845.1	XM_017217948.2	XM_017202700.2	XM_001990174.1	XM_023323116.3	XM_017178862.2	XM_033310217.1	NM_079565.3	XM_017284013.3	XM_001998915.1	XM_018102188.1	XM_030706446.2	XM_022353955.3	XM_002013579.1	XM_001358654.3	XM_017134381.2	XM_002031210.1	XM_020957535.2	XM_002103457.2	XM_017082529.1	XM_017148113.2	XM_002052961.2	XM_002073295.2	XM_002097878.2	XM_030518319.1	-	-	-	-	-	-	-
Or88a	MZ190827	XM_014911934.2	XM_018004367.1	XM_017104563.1	XM_017236122.1	XM_017989333.1	XM_017261998.1	XM_001979845.2	XM_017228921.1	XM_017191331.1	XM_001990174.2	XM_023310841.2	XM_017171101.1	XM_033310216.1	NM_079624.3	XM_033389993.1	XM_001998915.2	XM_018102188.2	XM_030703298.1	XM_041591603.1	XM_002013579.2	XM_001358654.4	XM_017120948.1	XM_002031210.2	XM_020962053.1	XM_002103457.3	XM_017082529.2	XM_017145767.1	XM_002056182.2	-	XM_002097878.3	-	-	-	-	-	-	KJ702074.1	-
Or92a	MZ190828	XM_001963699.2	XM_018016104.1	XM_017092576.1	XM_017235919.1	XM_017995794.1	XM_017258570.1	XM_001979392.3	XM_017211962.1	XM_017192628.1	XM_001995595.2	XM_023308387.2	XM_017168688.1	#	FN422887.1	XM_017281439.2	XM_002010749.3	XM_030389928.1	XM_030708592.1	XM_022354774.2	XM_002027758.2	XM_002133817.3	XM_017126864.1	XM_002043445.2	XM_020945212.1	FN422894.1	XM_017083426.2	XM_017139316.1	XM_015171112.2	XM_002067419.2	XM_002086788.3	XM_030522485.1	-	-	-	-	-	-	-
Or94a	MZ190829	XM_032453854.1	XM_018003995.1	XM_017105750.1	XM_017246193.1	XM_017989127.2	XM_017275790.1	XM_001982168.2	XM_017227276.1	XM_017191044.1	#	XM_030225806.1	XM_017165245.1	XM_033310102.1	NM_079731.1	XM_017289685.2	XM_032733782.1	XM_018111334.2	XM_030713305.1	XM_022374367.2	XM_026993628.1	XM_033385901.1	XM_017134616.1	XM_002032246.2	XM_020960753.1	XM_002104462.3	XM_017068907.2	XM_017147601.1	XM_002058325.3	XM_023178849.1	XM_002098328.2	XM_030515687.1	-	-	-	-	-	-	-
Orco	+	XM_001953308.4	XM_018001004.1	XM_044095654.2	XM_017243186.2	XM_017992682.2	XM_041709444.1	XM_001978888.3	XM_017226790.2	XM_017188806.1	XM_001993987.3	XM_023313987.2	XM_017167802.2	XM_033310290.1	NM_001104217.2	XM_017289784.1	XM_001998378.4	XM_030384941.1	XM_030712320.1	XM_022365044.2	XM_002017146.2	XM_001359327.4	XM_044456839.1	XM_032721743.1	XM_020943751.1	XM_016175962.3	XM_036819273.1	XM_017154504.2	XM_002056720.3	XM_002072407.4	XM_002096017.4	XM_030518836.1	-	-	-	-	-	-	-
Total		54	36	55	46	33	52	56	56	51	38	36	51	57	60	49	42	39	33	47	51	51	55	60	51	60	55	56	40	47	59
