# Supplementary material for: Characterization of the chemoreceptor repertoire of a highly specialized fly with comparisons to other Drosophila species
Source: Genet Mol Biol. 2024 Jun 14;47(2):e20220383. doi: 10.1590/1678-4685-GMB-2022-0383 (PMC11182316; doi:10.1590/1678-4685-GMB-2022-0383)
Supplement: Table S4 - [file 1415-4757-GMB-47-2-e20220383-s6.xlsx]

## Sheet: Legend
Genetics and Molecular Biology https://doi.org/10.1590/1678-4685-GMB-2022-0383 Supplementary Material to: "Characterization of the chemoreceptor repertoire of a highly specialized fly with comparisons to other Drosophila species"

## Sheet: OR
Supplementary Table S4a - Olfactory (OR, sheet A) and gustatory receptor (GR, sheet B) orthologues recovered for Drosophila incompta by each tool.
	INSECTOR	BLAST Dmel	BLAST Dvir	TBLASTN	BLASTP	Egg-NOG Mapper	aTRAM
or2a	X	-	X	X	X	-	X
or9a	X	-	X	X	X	X	-
or10a	X	-	X	X	X	X	X
or13a	X	-	-	-	-	X	-
or19a	X	-	X	X	X	-	-
or22c	X	-	X	X	X	X	X
or23a	X	-	X	X	X	X	-
or24a	X	-	X	X	X	X	X
or30a	X	-	X	X	X	X	-
or33c	X	X	-	X	X	-	-
or35a	X	-	X	X	X	-	-
or42a	X	-	X	X	X	-	-
or42b	X	X	X	X	X	X	-
or43a	X	-	X	X	X	X	X
or45b	X	X	X	X	X	X	X
or46a	X	-	X	X	X	X	-
or47a	X	X	-	X	X	-	-
or47b	X	-	X	X	X	X	-
or49a	X	-	X	X	X	-	-
or49b	X	X	X	X	X	-	-
or56a	X	-	X	X	X	X	X
or59a	X	-	X	X	X	X	-
or59b	X	X	X	X	X	X	X
or63a	X	-	X	X	X	X	-
or67a	X	-	X	X	X	-	-
or67b	X	X	X	X	X	X	X
or67c	X	-	X	X	X	X	X
or67d	X	-	X	X	X	-	X
or69a	X	-	X	X	X	-	X
or71a	X	-	X	X	X	-	-
or74a	X	-	X	X	X	X	-
or82a	X	-	X	X	X	-	-
or83a	X	-	X	X	X	-	-
or83c	X	X	X	X	X	X	-
or85b	-	-	-	-	-	-	X
or85c	X	-	X	X	X	X	-
or85d	X	-	-	-	-	-	-
or85e	X	-	X	X	X	X	-
or85f	X	-	X	X	X	-	-
or88a	X	-	X	X	X	X	X
or92a	X	-	X	X	X	-	-
or94a	X	X	-	X	X	X	-
or98b	-	X	-	-	X	X	-
ORCO	X	X	X	X	X	-	-
Total	42	11	37	40	41	25	14

## Sheet: GR
Supplementary Table S4b - Olfactory (OR, sheet A) and gustatory receptor (GR, sheet B) orthologues recovered for Drosophila incompta by each tool.
	INSECTOR	BLAST Dmel	BLAST Dvir	TBLASTN	BLASTP	Egg-NOG Mapper	aTRAM
gr2a	X	-	X	X	X	-	-
gr5a	X	-	X	X	X	-	-
gr8a	X	-	X	X	X	X	-
gr9a	X	-	X	X	X	-	-
gr10a	X	-	X	X	X	X	X
gr21a	X	-	X	X	X	X	-
gr22e	X	-	-	-	-	-	-
gr23a	X	-	X	X	X	-	-
gr28a	X	-	X	X	X	X	X
gr28b	X	-	X	X	X	-	X
gr32a	X	-	X	X	X	X	X
gr33a	X	-	X	X	X	-	-
gr39a	X	X	X	X	X	X	X
gr39b	X	-	X	X	X	X	-
gr43a	X	X	X	X	X	X	-
gr47b	X	-	X	X	X	-	-
gr57a	X	-	X	X	X	-	-
gr58b	X	-	X	X	X	X	-
gr58c	X	-	X	X	X	-	-
gr59b	X	X	X	X	X	-	-
gr59d	X	-	X	X	X	X	-
gr59e	X	-	X	X	X	X	-
gr59f	X	-	X	X	X	X	X
gr61a	X	-	X	X	X	X	-
gr63a	X	-	X	X	X	X	X
gr64a	X	-	X	X	X	X	X
gr64b	X	X	X	X	X	X	X
gr64c	X	-	X	X	X	X	-
gr64e	X	-	X	X	X	-	-
gr64f	X	X	-	X	X	X	-
gr66a	X	-	X	X	X	X	X
gr68a	X	-	X	X	X	-	-
gr77a	X	-	X	X	X	X	X
gr89a	X	-	X	X	X	X	-
gr93a	X	-	X	X	X	X	-
gr93c	X	-	X	X	X	-	-
gr94a	X	X	-	X	X	X	X
gr97a	X	-	X	X	X	X	-
gr98a	X	-	X	X	X	X	-
gr98b	X	-	X	X	X	-	-
	40	6	37	39	39	25	12
